# Supplementary material for: Silicon/Graphite/Amorphous Carbon as Anode Materials for Lithium Secondary Batteries
Source: Molecules. 2023 Jan 4;28(2):464. doi: 10.3390/molecules28020464 (PMC9865035; doi:10.3390/molecules28020464)
Supplement: Supplementary file 1 [file molecules-28-00464-s001.zip]

Archive with 1 entries (1 files):
- molecules-2093786-supplementary.pdf
